# Supplementary material for: Diisoprenyl Cyclohexene-Type Meroterpenoids with Cytotoxic Activity from a Mangrove Endophytic Fungus Aspergillus sp. GXNU-Y85
Source: Mar Drugs. 2024 Jan 24;22(2):58. doi: 10.3390/md22020058 (PMC10890295; doi:10.3390/md22020058)
Supplement: Supplementary file 1 [file marinedrugs-22-00058-s001.zip]

Archive with 1 entries (1 files):
- marinedrugs-2813790-supplementary.pdf
